# Supplementary material for: PKA drives an increase in AMPA receptor unitary conductance during LTP in the hippocampus
Source: Nat Commun. 2021 Jan 18;12:413. doi: 10.1038/s41467-020-20523-3 (PMC7814032; doi:10.1038/s41467-020-20523-3)
Supplement: Supplementary file 4 — Source Data [file 41467_2020_20523_MOESM4_ESM.xlsx]

## Sheet: Figure 2
Figure 2b	LTP (% baseline)		Figure 2d	Conductance changes (pS)						Figure 2e	Conductance changes (pS)		Figure 2f	Conductance changes (pS)		Figure 2g	Conductance (pS)		Figure 2k	LTP (% baseline)		Figure 2m	Conductance changes (pS)						Figure 2n	Conductance changes (pS)		Figure 2o	Conductance changes (pS)		Figure 2p	Conductance (pS)
			Control input			Test input				Control input	individual plot		Test input	individual plot			Cumulative plot					Control input			Test input				Control input	individual plot		Test input	individual plot			Cumulative plot
Control	Test		Base	LTP10'	LTP20'	Base	LTP10'	LTP20'		Before	After TBS		Before	After TBS		Control	Test		Control	Test		Base	LTP10'	LTP20'	Base	LTP10'	LTP20'		Before	After TBS		Before	After TBS		Control	Test
134.213	243.186		5.04571	4.05429	4.66429	3.21429	4.48143	4.18571		5.0457	4.0543		3.2143	4.4814		1.9614	2.2986		142.322	197.288		7.46572	4.56857	5.15143	6.46572	9.26857	5.82714		7.46572	4.56857		6.46572	9.26857		1.60857	3.11714
83.1151	288.396		7.13571	5.20143	3.64286	3.67143	3.74	3.65714		7.1357	5.2014		3.6714	3.74		2.1143	3.1129		117.098	134.728		3.81429	6.32714	5.87429	5.35	6.02286	5.11857		3.81429	6.32714		5.35	6.02286		2.27714	5.51286
94.3525	264.168		4.22714	4.83429	3.27714	4.44857	4.92	4.02857		4.2271	4.8343		4.4486	4.92		2.89	3.1857		84.2832	170.122		2.03857	4.28143	3.79	7.13714	6.86571	5.24714		2.03857	4.28143		7.13714	6.86571		3.58	6.02286
120.309	241.029		2.89	3.72286	2.93857	4.36571	3.57571	4.21429		2.89	3.7229		4.3657	3.5757		3.0071	3.5757		115.189	243.114		4.45286	4.40857	6.54571	6.56857	10.9629	3.91429		4.45286	4.40857		6.56857	10.9629		4.08857	6.15429
144.533	262.027		7.02286	5.86143	4.26714	6.08	7.54286	8.08571		7.0229	5.8614		6.08	7.5429		3.0114	3.74		89.3209	242.869		4.89571	1.60857	1.48714	3.14286	3.11714	2.69714		4.89571	1.60857		3.14286	3.11714		4.28143	6.31428
121.617	172.765		6.93143	5.39857	6.18286	7.15857	4.82857	6.82857		6.9314	5.3986		7.1586	4.8286		3.5043	4.4814		97.7475	191.516		2.00429	2.27714	2.37571	8.50714	9.76143	6.24		2.00429	2.27714		8.50714	9.76143		4.40857	6.86571
127.733	196.005		3.01143	3.95857	4.6	4.87	5.33714	6.92857		3.0114	3.9586		4.87	5.3371		4.2271	4.56		129.37	170.822		6.14	5.45714	3.46143	8.41286	10.8657	6.07		6.14	5.45714		8.41286	10.8657		4.44429	7.3
131.045	129.354		4.78143	4.54857	6.73857	5.43714	7.42143	6		4.7814	4.5486		5.4371	7.4214		4.2443	4.6043		172.489	213.035		4.82571	6.04571	4.44143	12.54	11.5371	8.44429		4.82571	6.04571		12.54	11.5371		4.56857	7.34429
130.426	289.757		2.11429	2.61286	3.01286	8.16571	9.69429	7.71429		2.1143	2.6129		8.1657	9.6943		4.3986	4.8286		99.5173	165.795		6.39429	4.44429	5.04429	5.83	7.45714	3.05143		6.39429	4.44429		5.83	7.45714		4.58571	7.45714
51.1463	219.23		6.65857	5.10429	7.29	2.75286	2.29857	2.08571		6.6586	5.1043		2.7529	2.2986		4.5471	4.92		145.815	155.074		4.35857	4.08857	2.86571	6.24857	7.34429	5.06143		4.35857	4.08857		6.24857	7.34429		5.09857	8.12429
79.459	144.867		3.00714	2.29	5.29857	2.69571	3.11286	3.35714		3.0071	2.29		2.6957	3.1129		4.5486	5.1043		111.052	142.957		3.38143	6.85	6.98	5.68286	8.13714	7.05429		3.38143	6.85		5.68286	8.13714		5.16	8.13714
106.3	127.275		6.54286	6.62857	5.85286	5.86286	5.72286	5.03		6.5429	6.6286		5.8629	5.7229		4.7814	5.1714		125.678	194.535		3.69571	5.32	4.86	5.67572	9.84714	4.69143		3.69571	5.32		5.67572	9.84714		5.30714	9.15
140.418	264.531		6.14857	4.86143	6.89286	6.84429	7.24429	5.78714		6.1486	4.8614		6.8443	7.2443		5.0457	5.3371		137.006	188.477		4.2	6.12286	4.43571	7.13286	9.53857	7.47857		4.2	6.12286		7.13286	9.53857		5.32	9.26857
56.8793	136.33		4.54714	4.64286	5.71429	6.59714	7.37429	8.73		4.5471	4.6429		6.5971	7.3743		5.55	5.5729		103.106	122.947		6.05	7.22286	3.89143	10.5157	10.7571	8.04286		6.05	7.22286		10.5157	10.7571		5.45714	9.45429
100.203	207.275		4.39857	4.66857	5.79857	3.96857	4.60429	4.88286		4.3986	4.6686		3.9686	4.6043		6.1486	5.7229		110.394	218.399		6.78	10.2514	6.84286	6.67429	9.45429	7.30571		6.78	10.2514		6.67429	9.45429		6.04571	9.53857
137.454	198.906		6.25571	4.66	2.53714	6.22857	5.57286	6.43857		6.2557	4.66		6.2286	5.5729		6.2557	5.9286		149.941	112.737		3.94429	4.58571	4.18571	9.13286	9.76429	6.47429		3.94429	4.58571		9.13286	9.76429		6.12286	9.76143
107.344	207.261		3.50429	3.10857	2.81286	5.56286	5.92857	5.59		3.5043	3.1086		5.5629	5.9286		6.5429	6.1057		111.666	200.275		7.83	5.09857	4.79714	6.52286	9.94429	4.18857		7.83	5.09857		6.52286	9.94429		6.32714	9.76429
118.444	262.923		7.3	8.85714	6.30429	5.03	6.10571	4.63571		7.3	8.8571		5.03	6.1057		6.6586	7.2443		174.854	251.432		3.63286	5.16	5	5.44857	9.15	5.45571		3.63286	5.16		5.44857	9.15		6.37714	9.84714
102.658	129.369		4.24429	1.99857	2.76	5.24571	5.10429	3.82571		4.2443	1.9986		5.2457	5.1043		6.9314	7.3743		143.891	137.999		6.58143	6.80857	6.01857	6.81	5.51286	4.59571		6.58143	6.80857		6.81	5.51286		6.80857	9.94429
131.64	245.365		1.96143	3.51857	4.74429	5.47143	5.17143	3.46429		1.9614	3.5186		5.4714	5.1714		7.0229	7.4214		114.147	156.517		8.05	7.33571	7.11857	4.38857	8.12429	5.74143		8.05	7.33571		4.38857	8.12429		6.85	10.7571
149.544	223.582		5.55	5.28571	3.94143	2.81429	3.18571	3.17		5.55	5.2857		2.8143	3.1857		7.1357	7.5429		104.262	91.4694		2.31143	5.30714	4.47571	7.15571	7.3	5.21		2.31143	5.30714		7.15571	7.3		7.22286	10.8657
155.092	202.349		4.54857	3.36571	5.66429	5.41429	4.56	4.93143		4.5486	3.3657		5.4143	4.56		7.3	9.6943		141.881	130.732		4.48	3.58	2.45	9.14571	6.15429	4.93		4.48	3.58		9.14571	6.15429		7.33571	10.9629
																			123.403	228.795		6.19429	6.37714	4.44857	4.35	6.31428	2.92		6.19429	6.37714		4.35	6.31428		10.2514	11.5371

## Sheet: Figure 3
Figure 3b	LTP (% baseline)		Figure 3d	Conductance changes (pS)						Figure 3e	Conductance changes (pS)		Figure 3f	Conductance changes (pS)		Figure 3g	Conductance (pS)
			Control input			Test input				Control input	individual plot		Test input	individual plot			Cumulative plot
Control	Test		Base	LTP10'	LTP20'	Base	LTP10'	LTP20'		Before	After TBS		Before	After TBS		Control	Test
93.2361	114.555		4.64	7.96143	4.64714	6.25857	9.51	7.2		4.64	7.96143		6.25857	9.51		2.23	3.52857
104.529	160.978		5.29571	7.50571	6.64857	8.91714	9.05714	7.33714		5.29571	7.50571		8.91714	9.05714		3.01714	3.55
87.225	306.603		6.76571	9.17	4.74714	4.13857	10.5286	8.75714		6.76571	9.17		4.13857	10.5286		3.31286	4.07429
123.506	287.735		3.87286	3.31286	5.59714	3.59714	9.04714	4.21571		3.87286	3.31286		3.59714	9.04714		3.36714	5.50857
113.82	298.679		6.06143	4.86857	5.75857	2.99714	8.69	5.63714		6.06143	4.86857		2.99714	6.69		3.39143	5.58857
131.523	192.907		7.32714	6.44714	4.42571	6.6	6.03571	7.21		7.32714	6.44714		6.6	6.03571		3.73571	5.97286
158.87	183.937		5.48286	3.39143	3.49857	6.07286	9.64571	5.97		5.48286	3.39143		6.07286	9.64571		3.97571	6.03571
77.326	299.482		4.84286	4.76429	3.75857	4.24143	7.79857	4.97429		4.84286	4.76429		4.24143	7.79857		4.01714	6.69
110.674	295.661		4.77571	5.69571	5.72143	5.79	11.3757	7.16		4.77571	5.69571		5.79	11.3757		4.67143	7.14429
113.572	131.918		4.22857	4.01714	5.43857	7.17286	9.43286	3.72571		4.22857	4.01714		7.17286	9.43286		4.76429	7.79857
120.185	185.87		2.67286	4.67143	4.83857	4.60857	5.97286	5.34143		2.67286	4.67143		4.60857	5.97286		4.86857	7.91857
147.042	226.066		5.55429	4.93571	5.89	2.06	4.07429	3.19857		5.55429	4.93571		2.06	4.07429		4.93571	8.34143
184.355	361.44		3.26	7.71857	4.14286	3.03857	10.3414	5.17714		3.26	7.71857		3.03857	8.34143		5.69571	9.04714
176.347	233.911		3.38857	3.97571	1.80571	4.91429	12.34	6.36286		3.38857	3.97571		4.91429	12.34		6.02	9.05714
113.018	210.836		6.98143	9.79	6.78714	5.82857	5.50857	5.12429		6.98143	9.79		5.82857	5.50857		6.44714	9.43286
126.255	210.666		3.43714	2.23	4.14714	2.19	5.58857	4.44571		3.43714	2.23		2.19	5.58857		7.50571	9.51
142.298	257.408		3.72714	3.01714	1.73	2.12857	3.55	3.12429		3.72714	3.01714		2.12857	3.55		7.69	9.64571
109.126	195.971		8.46	7.69	6.63429	5.79571	7.91857	5.02286		8.46	7.69		5.79571	7.91857		7.71857	10.5286
92.777	289.225		5.45714	6.02	5.29143	3.75143	7.14429	3.21429		5.45714	6.02		3.75143	7.14429		7.96143	11.3457
118.685	253.92		3.52714	3.36714	3.55714	3.80286	3.52857	3.99143		3.52714	3.36714		3.80286	3.52857		9.17	11.3757
100.843	223.489		6.47429	3.73571	4.87571	8.25143	11.3457	6.10143		6.47429	3.73571		8.25143	11.3457		9.79	12.34

## Sheet: Figure 4
Figure 4a	LTP (% baseline)								Figure 4b	Conductance changes (pS)								Figure 4d	LTP (% baseline)								Figure 4e	Conductance changes (pS)								Figure 4g	LTP (% baseline)				Figure 4h	Conductance (pS)
Control Input				Test input					Control Input				Test input					Control Input				Test input					Control Input				Test input					TBS + PKA Cα		Cumulative plot			TBS + PKA Cα		Cumulative plot
Base	LTP10'	LTP20'	LTP30'	Base	LTP10'	LTP20'	LTP30'		Base	LTP10'	LTP20'	LTP30'	Base	LTP10'	LTP20'	LTP30'		Base	LTP10'	LTP20'	LTP30'	Base	LTP10'	LTP20'	LTP30'		Base	LTP10'	LTP20'	LTP30'	Base	LTP10'	LTP20'	LTP30'		w/o IEM	w/ IEM	w/o IEM	w/ IEM		w/o IEM	w/ IEM	w/o IEM	w/ IEM
100	77.8169	64.4415		100	288.55	164.519			4.66571	5.42572	3.15		5.05	9.22857	7.69			100	144.52	163.45		100	150.049	130.665			1.64429	4.20571	3.10857		3.67429	5.90429	5.53714			288.55	150.049	137.991	111.215		9.22857	5.90429	2.64571	1.60571
100	104.342	128.522		100	338.089	177.736			6.24714	5.24429	5.37429		6.17857	9.98857	4.72			100	99.9931	105.364		100	238.125	166.028			2.83857	6.44143	1.85		3.82143	3.63286	2.61			338.089	238.125	190.994	129.579		9.98857	3.63286	2.99571	1.85857
100	120.128	125.065		100	356.039	345.95			4.54	5.65	7.91286		5.10286	9.26572	8.76286			100	122.16	156.034		100	226.538	210.389			3.47857	2.99286	2.77286		2.13	3.27143	2.72143			356.039	226.538	193.756	130.173		9.26572	3.27143	4.04571	2.06171
100	134.357	124.385		100	193.756	137.007			2.67571	5.76286	4.43429		4.15286	4.07571	3.17857			100	114.498	107.38		100	204.869	168.647			4.57714	1.99714	1.48143		3.55714	4.95143	5.50429			193.756	204.869	201.598	150.049		4.07571	4.95143	4.07571	2.59286
100	136.591	148.467	130.425	100	336.889	260.164	192.668		7.77857	6.11429	5.53143	4.64366	6.12429	11.3686	8.20429	5.06786		100	103.549	128.251		100	152.245	141.204			2.58143	2.23714	1.70143		1.72	1.60571	1.18757			336.889	152.245	218.818	152.245		11.3686	1.60571	4.80714	2.75714
100	165.719	152.714		100	380.096	291.8			2.15286	2.59571	3.26143		2.39714	5.33857	4.36143			100	98.9582	65.9754		100	221.696	160.01			5.48286	5.85	5.91286		7.48714	4.89714	5.99286			380.096	221.696	240.742	186.18		5.33857	4.89714	5.33857	3.27143
100	130.846	150.794	156.357	100	252.738	177.503	170.251		8.16286	9.96286	7.13714	6.73714	8.42	11.5029	6.64286	5.67857		100	106.536	105.63		100	245.945	244.432			6.66571	8.21857	7.15714		4.39286	1.85857	8.66			252.738	245.945	250.07	193.681		11.5029	1.85857	6.95571	3.63286
100	184.099	158.617	164.45	100	351.236	202.215	205.906		4.13429	1.57	2.02857	3.14286	1.35971	2.99571	2.45286	2.25714		100	106.079	99.8993	81.2075	100	130.173	128.29	95.3577		5.07143	4.02143	6.28286	4.68	7.44143	9.55	4.92714	4.86857		351.236	130.173	252.738	204.869		2.99571	9.55	7.99	3.74143
100	135.148	93.0632	71.5292	100	201.598	161.537	158.157		7.88	7.39143	6.20429	4.58286	7.44	8.61429	6.39286	4.83143		100	101.252	90.3631	102.832	100	210.335	140.938	138.78		4.12714	3.94	3.23571	4.275	4.22714	3.74143	2.63714	4.73315		201.598	210.335	264.639	210.335		8.61429	3.74143	8.61429	4.11429
100	93.0644	71.4791	74.9653	100	250.07	181.867	145.755		5.58143	4.92857	2.99857	4.74857	3.70143	4.80714	4.81429	5.40429		100	87.9756	71.8379	69.2076	100	129.579	117.637	115.308		5.73857	3.08	3.74143	2.98857	8.13	6.15143	7.77429	4.74143		250.07	129.579	265.007	217.972		4.80714	6.15143	9.22857	4.41
100	122.644	127.057	119.455	100	265.007	229.328	264.443		4.20571	7.62143	8.32857	7.83143	5.96	10.3857	6.20286	4.89714		100	151.814	161.318	130.355	100	217.972	176.076	140.94		9.43714	6.57857	7.26286	6.11	3.34286	4.41	6.29429	4.08429		265.007	217.972	288.55	221.696		10.3857	4.41	9.26572	4.89714
100	117.372	113.88		100	240.742	169.361			2.13714	4.13286	3.90857		4.93	9.75857	8.87286			100	119.328	130.669		100	186.18	119.064			6.68571	7.55	7.21286		6.74714	7.50429	4.41286			240.742	186.18	336.889	226.538		9.75857	7.50429	9.75857	4.95143
100	208.312	173.963	178.518	100	422.193	316.827	270.213		7.25143	9.05714	7.86857	4.89	4.29	6.95571	3.04286	3.59		100	116.29	96.7311	109.875	100	193.681	99.9779	82.8519		3.25571	3.78143	3.01857	2.84714	3.47571	2.06171	0.813429	0.629857		422.193	193.681	338.089	232.107		6.95571	2.06171	9.98857	5.90429
100	109.669	105.633	107.032	100	218.818	178.773	149.558		3.83286	4.76429	3.96714	5.33286	9.46429	14.0914	5.44286	4.24571		100	112.99	123.593	100.922	100	374.636	245.67	202.399		2.63143	2.19714	2.44429	2.63571	2.19857	2.75714	3.71143	3.65143		218.818	374.636	351.236	238.125		14.0914	2.75714	10.3857	6.15143
100	149.839	159.426	140.225	100	190.994	185.267	178.891		5.77143	5.54143	3.39286	2.22286	5.08571	7.99	4.11143	3.4		100	136.096	149.404		100	111.215	94.7291			3.52429	1.91286	2.94429		2.90143	2.59286	2.77			190.994	111.215	356.039	245.945		7.99	2.59286	11.3686	7.50429
100	103.385	89.8743	96.5423	100	264.639	226.386	183.424		2.50571	3.45857	3.48714	2.12143	2.54286	2.64571	2.81714	3.87714		100	132.542	133.322	115.915	100	232.107	217.045	194.946		4.38571	5.14714	6.10714	6.21143	4.31714	4.11429	3.73714	5.08571		264.639	232.107	380.096	374.636		2.64571	4.11429	11.5029	9.55
100	138.51	109.164	123.181	100	137.991	115.535	119.202		5.67143	6.71857	4.85857	3.93857	5.26143	4.04571	3.09143	4.93286																				137.991		422.193			4.04571		14.0914

## Sheet: Figure 5
Figure 5a	LTP (% baseline)		Figure 5b	LTP (% baseline)		Figure 5d	LTP (% baseline)												Figure 5g	Conductance (pS)												Figure 5h	LTP (% baseline)		Figure 5i	Conductance (pS)
cTBS			sTBS			Active CaMKII						Inactive CaMKII							Active CaMKII						Inactive CaMKII												Cumulative plot
w/o KN-62	w/ KN-62		w/o KN-62	w/ KN-62		5 min	10 min	15 min	20 min	25 min	30 min	5 min	10 min	15 min	20 min	25 min	30 min		5 min	10 min	15 min	20 min	25 min	30 min	5 min	10 min	15 min	20 min	25 min	30 min		CaMKII	HI-CaMKII		CaMKII	HI-CaMKII	CaMKII	HI-CaMKII
139.665	118.654		145.776	119.847		100	207.922	362.555	492.58	442.772	476.747	100	94.4993	69.663	68.8072	81.9818	86.7743		1.88286	4.39714	3.14	5.11571	3.22143	1.85429	1.48286	3.05429	2.738	2.74814	3.35571	2.70143		362.555	69.663		3.14	2.738	1.197	1.86857
150.208	100.139		154.417	97.9021		100	120.855	165.267	230.653	208.886	247.74	100	127.887	150.033	164.109	138.138	197.898		2.60429	1.89	3.95857	4.75714	5.12857	4.80429	4.70286	2.41	7.03857	5.01286	5.04286	3.71286		165.267	150.033		3.95857	7.03857	2.19714	2.738
161.879	93.8918		160.582	91.2675		100	154.674	132.267	165.309	166.172	197.989	100	119.347	121.116	105.525	118.599	122.375		3.37857	2.25714	1.197	1.06286	1.65	1.17657	3.41143	3.36857	4.37286	4.55	4.38143	2.76857		132.267	121.116		1.197	4.37286	2.88143	2.84714
134.881	127.76		158.581	85.4207		100	138.465	244.203	204.016	259.368	222.971	100	105.272	113.358	125.079	108.794	109.514		4.4	6.46143	5.13571	4.90857	1.56286	4.02429	3.12143	4.02429	3.41429	2.35857	6.52429	5.25143		244.203	113.358		5.13571	3.41429	2.89143	3.15
169.133			171.48	130.095		100	117.583	107.056	94.6788	103.772	96.1986	100	129.649	157.155	165.98	134.029	126.584		9.26429	7.12429	5.99143	6.60143	4.01286	4.76714	3.93286	4.21714	1.86857	2.74	1.46	2.09857		107.056	157.155		5.99143	1.86857	3.14	3.21143
148.359			175.7			100	188.736	231.028	297.368	268.347	250.868	100	100.967	90.4173	120.591	124.738	117.158		5.55143	3.91571	5.83143	5.75	4.63857	5.48286	4.28714	5.41571	3.15	2.68	1.33629	2.97429		231.028	90.4173		5.83143	3.15	3.14571	3.41429
168.393			151.075			100	194.792	164.003	163.47	218.809	210.82	100	95.4131	127.386	132.801	112.893	90.9559		4.94143	4.36286	3.14571	8.01572	4.48429	5.28857	8.70714	7.28429	7.00571	7.11286	5.79857	7.67857		164.003	127.386		3.14571	7.00571	3.35714	3.65429
			162.094			100	138.612	200.259	181.422	211.988	207.367	100	102.325	88.3055	76.8478	46.5078	45.4864		4.11286	2.98286	2.19714	6.52714	2.26857	3.70571	2.80286	3.00286	2.84714	5.22	2.81714	5.09		200.259	88.3055		2.19714	2.84714	3.95857	4.37286
			168.358			100	111.52	104.606	102.925	54.9667	60.706	100	73.0875	73.3925	77.5756	78.8766	68.9479		3.95714	3.83286	6.30571	2.83286	7.52714	4.7	5.57143	4.65143	3.65429	8.09	5.18	5.64286		104.606	73.3925		6.30571	3.65429	4.79571	4.88286
			139.076			100	133.282	137.305	116.053	108.13	95.5957	100	96.7337	91.6126	80.3337	89.781	85.9955		4.38286	7.00429	6.29	5.84	7.65857	5.05429	7.29286	5.74857	4.88286	5.20143	4.76286	3.17		137.305	91.6126		6.29	4.88286	5.13571	5.07571
						100	147.379	148.889	137.939	138.318	141.979	100	103.353	125.226	128.444	129.12	105.925		2.17	4.57	2.89143	1.15786	2.28143	5.53429	5.06571	2.55571	3.21143	5.20143	5.33286	4.65571		148.889	125.226		2.89143	3.21143	5.83143	6.26286
						100	130.622	146.485	208.207	204.353	223.568	100	116.033	144.733	145.527	139.198	138.968		2.44286	4.34	2.88143	4.40857	2.44143	4.99857	4.59143	5.90286	6.26286	5.33286	5.29286	6.33571		146.485	144.733		2.88143	6.26286	5.99143	7.00571
						100	151.1	154.897	163.612	165.77	157.599	100	95.1699	105.212	107.074	112.423	96.9888		7.12286	6.55857	3.35714	3.10857	4.29	4.71286	2.5	2.39714	5.07571	4.71143	4.48286	4.90571		154.897	105.212		3.35714	5.07571	6.29	7.03857
						100	128.685	144.626	137.481	137.402	128.091	100	136.378	112.916	92.9116	96.5192	120.453		6.67714	5.34571	7.09143	2.18857	5.89857	5.04429	6.45143	7.57	8.41571	4.45143	6.77429	6.83571		144.626	112.916		7.09143	8.41571	6.30571	8.41571
						100	127.118	157.381	191.391	263.884	231.094								7.73429	3.70857	4.79571	5.35286	5.31143	5.66								157.381			4.79571		7.09143

## Sheet: Figure 6
Figure 6b	LTP (% baseline)																		Figure 6e	Conductance (pS)																		Figure 6f	LTP (% baseline)						Figure 6g	Conductance (pS)
Active CaMKII + PKA Cα						Active CaMKII + PKA Cα + IEM						Inactive CaMKII + PKA Cα							Active CaMKII + PKA Cα						Active CaMKII + PKA Cα + IEM						Inactive CaMKII + PKA Cα							PKA Cα			Cumulative plot				PKA Cα			Cumulative plot
5 min	10 min	15 min	20 min	25 min	30 min	5 min	10 min	15 min	20 min	25 min	30 min	5 min	10 min	15 min	20 min	25 min	30 min		5 min	10 min	15 min	20 min	25 min	30 min	5 min	10 min	15 min	20 min	25 min	30 min	5 min	10 min	15 min	20 min	25 min	30 min		w/ CaMKII	w/ CaMKII + IEM	w/ HI-CaMKII	w/ CaMKII	w/ CaMKII + IEM	w/ HI-CaMKII		w/ CaMKII	w/ CaMKII + IEM	w/ HI-CaMKII	w/ CaMKII	w/ CaMKII + IEM
100	149.363	167.889	173.577	178.863	164.185	100	204.923	242.805	336.07	280.301	263.444	100	91.9442	104.701	102.932	99.0942	102.462		4.88571	9.1	7.28714	6.56857	5.12429	4.59	4.28857	5.11286	4.88286	4.34143	6.22143	5.36857	1.95714	2.62571	3.05571	1.61571	1.20443	2.94857		167.889	242.805	104.701	124.896	55.1715	67.5178		7.28714	4.88286	3.05571	3.38	2.02571
100	130.049	153.134	143.655	148.102	180.546	100	159.928	172.341	169.863	231.407	212.452	100	140.818	133.393	148.236	150.199	140.256		4.73429	3.5	3.48714	5.36286	5.14286	6.95	1.53286	2.62	2.12429	3.18857	2.93	3.47429	3.47571	3.51429	4.88571	6.03857	4.87429	3.39857		153.134	172.341	133.393	129	79.649	76.1317		3.48714	2.12429	4.88571	3.48714	2.12429
100	160.626	208.329	296.185	281.589	287.025	100	107.674	132.358	106.628	156.939	166.387	100	114.218	123.964	87.5422	103.392	109.965		4.21286	9.57286	7.58571	4.89429	6.98857	5.02429	3.996	4.33286	5.34143	2.73286	5.22714	4.12143	4.24286	3.11143	3.94429	3.64571	6.06714	5.09714		208.329	132.358	123.964	132.857	86.177	89.9395		7.58571	5.34143	3.94429	4.31857	2.13857
100	146.594	224.483	250.108	227.003	203.154	100	112.271	116.621	127.874	127.793	135.515	100	79.3472	76.1317	81.2068	79.225	82.465		4.10857	5.95286	7.29429	4.00143	2.44571	3.73143	3.41429	2.78	5.10143	3.76143	3.66429	1.58857	6.70714	3.30286	3.51714	3.57429	3.25286	2.78714		224.483	116.621	76.1317	134.498	98.6611	101.51		7.29429	5.10143	3.51714	5.39714	2.20143
100	155.753	175.922	173.27	154.527	165.194	100	101.787	98.6611	96.0172	90.6621	91.5419	100	103.122	101.51	78.8693	112.261	127.524		5.53571	7.59143	5.39714	6.77	9.96429	3.79	3.63429	1.85143	2.88286	3.14	4.84286	3.41714	4.76143	10.0457	5.07	4.79	5.19714	4.98		175.922	98.6611	101.51	145.298	114.33	103.171		5.39714	2.88286	5.07	5.48	2.43714
100	174.46	165.247	172.658	191.397	197.697	100	127.449	136.422	129.206	133.872	115.386	100	108.354	105.106	101.297	108.392	108.469		6.63143	8.42857	6.80857	7.10143	4.98714	4.15143	6.29143	3.30286	2.64857	4.13286	3.11571	1.72714	5.08286	4.53714	3.53286	4.78857	5.65429	7.65429		165.247	136.422	105.106	153.134	114.649	103.171		6.80857	2.64857	3.53286	5.58429	2.62143
100	124.04	132.857	119.333	122.189	118.942	100	117.005	136.225	110.291	150.677	147.138	100	124.877	113.522	111.006	118.456	115.287		5.92714	7.26	8.89857	5.55286	5.82	3.92571	3.82714	2.53714	2.13857	2.87857	4.9	3.73286	6.76286	4.53571	8.12429	9.42857	5.96714	7.22571		132.857	136.225	113.522	165.247	116.621	104.218		8.89857	2.13857	8.12429	5.60143	2.64857
100	130.494	195.04	181.303	155.287	155.366	100	113.003	135.063	154.336	124.04	112.927	100	114.678	105.254	114.604	126.162	120.711		4.62429	4.46286	5.60143	7.56571	7.54143	6.09429	6.74857	4.30714	5.90714	4.09429	5.20286	3.62857	2.92	3.36429	2.68286	1.62857	3.04857	1.10957		195.04	135.063	105.254	167.259	119.974	104.701		5.60143	5.90714	2.68286	5.92714	2.88286
100	159.605	185.294	174.941	174.98	183.81	100	146.266	129.16	62.8222	26.6949	95.5265	100	95.94	67.5178	102.607	74.5833	69.9986		4.69714	7.72857	8.47571	6.28143	6.41429	5.38857	4.34571	4.93714	5.51571	5.22571	5.26	5.45	5.50714	7.09429	3.74857	5.24714	2.46429	4.91714		185.294	129.16	67.5178	167.889	126.614	105.106		8.47571	5.51571	3.74857	6.42143	2.88571
100	155.27	202.138	220.57	207.21	194.379	100	148.842	169.701	194.48	175.155	174.623	100	85.5491	89.9395	98.6015	90.8998	93.0316		1.64429	4.38286	3.38	5.74571	3.93714	2.64714	3.61571	3.97714	4.34857	2.60571	2.67	2.70571	3.18	3.40286	2.92143	3.88143	3.94286	2.65143		202.138	169.701	89.9395	175.922	127.481	105.254		3.38	4.34857	2.92143	6.52571	3.54286
100	127.965	124.896	174.046	171.325	186.635	100	121.922	119.974	93.6782	102.628	106.316	100	115.159	218.828	169.12	147.481	153.478		3.41571	6.70857	5.58429	4.62714	5.01	5.80286	3.83286	3.74714	2.88571	4.49143	4.27143	4.13	4.23	3.65	5.76857	4.15286	5.53286	5.25286		124.896	119.974	218.828	185.294	128.933	113.522		5.58429	2.88571	5.76857	6.80857	4.34857
100	144.903	134.498	152.422	162.018	145.777	100	137.634	128.933	101.543	122.657	111.732	100	116.737	103.171	99.9258	90.7632	85.5106		3.65571	5.09286	5.92714	3.69571	1.84	2.80286	6.02429	3.52429	2.20143	5.50714	2.68143	2.71286	3.13143	4.60286	1.61143	2.37857	3.03143	3.48429		134.498	128.933	103.171	195.04	129.16	123.964		5.92714	2.20143	1.61143	7.28714	4.88286
100	256.018	265.119	260.879	259.226	218.886	100	100.978	114.649	99.9843	126.957	122.529	100	116.737	103.171	99.9258	90.7632	85.5106		4.84571	5.97143	9.22714	4.50143	3.77286	3.18857	4.40857	4.52857	5.92571	7.23429	4.78714	4.94571	5.60714	3.19286	6.30143	3.86571	4.10286	4.49714		265.119	114.649	103.171	202.138	132.358	126.147		9.22714	5.92571	6.30143	7.29429	5.10143
100	86.1895	145.298	138.829	145.096	152.97	100	80.1288	55.1715	62.4504	53.5529	84.8444	100	136.403	126.147	137.497	143.837	156.75		3.21286	4.79429	4.31857	4.23429	2.85571	2.41671	2.82	5.64714	3.54286	3.24286	2.59571	3.75571	2.60857	3.09143	3.27	3.64143	4.79714	3.06314		145.298	55.1715	126.147	207.716	135.063	131.146		4.31857	3.54286	3.27	7.58571	5.23429
100	172.103	213.799	190.152	154.297	190.792	100	105.204	79.649	71.0863	79.8353	153.082	100	107.699	104.218	107.001	94.4151	72.7858		2.1	4.57286	5.48	3.86857	2.11214	2.59571	5.52571	5.21714	2.43714	4.81	3.88	2.67143	3.71286	5.57857	3.91286	3.04143	3.81857	5.70143		213.799	79.649	104.218	208.329	135.259	133.393		5.48	2.43714	3.91286	8.47571	5.34143
100	154.427	207.716	263.06	258.879	245.942	100	124.102	127.481	129.859	139.797	131.214	100	121.403	131.146	111.497	109.872	123.713		3.83143	9.31286	6.42143	4.15143	5.62143	3.04286	5.94143	7.22429	5.23429	3.24571	5.12286	3.03571	3.88	6.78286	5.18714	6.41143	4.85857	4.02286		207.716	127.481	131.146	213.799	136.225	218.828		6.42143	5.23429	5.18714	8.89857	5.51571
100	115.397	129	198.821	187.494	173.098	100	85.6622	86.177	96.4796	109.599	95.1332								6.11429	5.96857	6.52571	6.48429	3.12857	3.90429	5.41143	7.97286	7.57429	4.51	5.59571	8.38571								129	86.177		224.483	136.422			6.52571	7.57429		9.08429	5.90714
100	152.513	167.259	192.067	203.346	189.209	100	134.929	135.259	173.227	187.923	123.079								8.43714	9.39857	9.08429	7.58	7.59143	6.32	4.18571	5.44857	7.25857	3.48857	5.13286	4.11429								167.259	135.259		265.119	169.701			9.08429	7.25857		9.22714	5.92571
						100	103.056	114.33	112.012	97.9991	104.734														4.57714	2.23429	2.02571	2.45	2.30571	6.72857									114.33			172.341				2.02571			7.25857
						100	121.916	126.614	127.881	117.107	103.504														4.67	6.58857	2.62143	4.80857	2.58429	2.55714									126.614			242.805				2.62143			7.57429
[truncated: 1 more columns]

## Sheet: Figure 7
Figure 7b	Amplitude (pA)		Figure 7c	Rectification index		Figure 7d	CRISPR_Gria2	I-V relationships					Figure 7h	Conductance (pS)		Figure 7i	Decay time (ms)
CRISPR_Gria2			CRISPR_Gria2			Control			Test				CRISPR_Gria2			CRISPR_Gria2
Control	Test		Control	Test		-70 mV	0 mV	+40 mV	-70 mV	0 mV	+40 mV		Control	Test		Control	Test
280.792	91.1255		0.820171	0.179974		-100	-5.47772	38.822	-100	-4.77143	5.02209		4.61714	14.6629		6.43752	6.54164
286.529	130.463		0.796826	0.311329		-100	-3.79158	40.0149	-100	-10.8537	5.00565		4.93714	10.6671		8.74754	4.65984
319.702	290.466		0.946921	0.156611		-100	-2.92084	49.6085	-100	-4.79209	3.72825		5.28429	18.9		9.49752	4.92775
227.966	121.032		1.03231	0.28814		-100	-5.43502	50.3483	-100	-8.08757	7.04591		4.35857	30.2286		8.98913	3.06874
424.743	235.779		0.999993	0.30976		-100	-1.26688	55.1516	-100	-7.1001	9.34371		4.65143	20.3543		7.12638	5.42178
331.635	222.625		1.00474	0.253356		-100	-2.19308	53.9617	-100	-4.03445	9.85892		7.37857	14.7514		6.95614	5.76562
278.595	124.542		0.646116	0.272411		-100	-9.92444	23.3323	-100	-4.34584	10.544		2.15	12.0343		5.25112	6.2765
288.208	208.771		0.884246	0.0979955		-100	-9.86857	35.6734	-100	-1.86504	3.63026		3.38429	16.5714		7.79006	6.15817
469.543	318.421		0.731627	0.139749		-100	-3.76962	36.4617	-100	-2.98221	4.76527		5.39571	16.2429		7.14079	7.37556
366.882	53.253		0.83551	0.269266		-100	-6.00574	38.8703	-100	-8.42928	5.66034		5.12571	13.1057		5.64772	6.00968
415.772	337.097		0.627868	0.226291		-100	-4.72688	29.4554	-100	-6.53402	5.55196		4.62	18.49		6.05595	4.83961
239.411	105.621		1.0223	0.138921		-100	-7.8522	45.9781	-100	3.11207	11.2975		6.53	24.4571		6.9162	6.59177
277.466	142.913		1.15559	0.223705		-100	-9.70101	49.9268	-100	-2.68947	9.74985		3.95429	13.7086		3.57734	5.51855
271.515	31.8295		0.851933	0.262948		-100	-7.19334	37.9867	-100	-7.86063	5.98388		6.81286	20.4143		6.18973	4.33158
149.414	41.077		1.01595	0.178099		-100	-9.96761	42.2999	-100	-5.38257	11.7341		2.00571	17.0286		7.38388	2.20874
278.595	92.3465		0.785588	0.317635		-100	-9.92444	30.5111	-100	-4.56	12.7629		2.01571	15.0714		5.36319	2.70941
429.443	184.784		0.888255	0.13775		-100	-8.99654	37.1945	-100	-2.29076	5.40036		5.23857			7.04359
268.026	159.912		0.838418	0.130542		-100	-6.67211	38.0409	-100	-3.4964	3.70235

## Sheet: Supplementary Fig 1
Sup Fig 1b	EPSC (% baseline)		Sup Fig 1e	Charge transfer (pC)		Sup Fig 1f	Charge transfer (pC)		Sup Fig 1g	Charge transfer (ratio)
Vehicle	IEM-1460		Vehicle	IEM-1460		Vehicle	IEM-1460		Vehicle	IEM-1460
108.511	109.73		10.0948	7.0581		747.316	443.146		74.0298	62.7854
94.5799	85.8013		11.51	12.2482		700.875	1026.42		60.8927	83.8016
129.49	101.306		7.5935	13.2695		443.613	1107.54		58.4201	83.4649
88.5026	87.9792		11.5923	10.2462		937.718	883.042		80.8915	86.1823
103.452	92.6577		11.0766	14.719		882.154	808.028		79.6413	54.8969
125.139	104.157		11.9964	13.0432		611.319	863.111		50.9585	66.1732
101.345	82.5462		10.6095	13.1424		583.671	1005.19		55.014	76.4842
68.6349			11.4557	12.14		802.054	1025.36		70.0135	84.4611
			13.7977	14.9227		656.984	744.625		47.6154	49.8988
			9.5808	11.4566		497.071	691.105		51.882	60.3238
			11.7314	10.1536		836.572	526.561		71.3105	51.8595
			12.0524	12.1948		683.713	662.371		56.7284	54.3159
			13.5587	9.2816		826.857	477.619		60.9835	51.4587
			13.8641	8.9529		611.383	338.704		44.0983	37.8317
